# Supplementary material for: Fecal Volatile Metabolomics Predict Gram-Negative Late-Onset Sepsis in Preterm Infants: A Nationwide Case-Control Study
Source: Microorganisms. 2023 Feb 24;11(3):572. doi: 10.3390/microorganisms11030572 (PMC10054547; doi:10.3390/microorganisms11030572)
Supplement: Supplementary file 1 [file microorganisms-11-00572-s001.zip]

Archive with 1 entries (1 files):
- microorganisms-2233050-supplementary.pdf
